# Supplementary material for: Using expert-elicitation to deliver biodiversity monitoring priorities on a Mediterranean island
Source: PLoS One. 2022 Mar 24;17(3):e0256777. doi: 10.1371/journal.pone.0256777 (PMC8947143; doi:10.1371/journal.pone.0256777)
Supplement: S2 File — Unprocessed results from an online survey sent to stakeholders working in the field of biodiversity monitoring in Cyprus (in both Greek and English). Information that would make individuals identifiable has been removed for the purposes of publication. Each respondent has a unique code generated by the online survey. Respondents were asked if they were able to attend the workshop. They were also asked to select their organisation from a pre-populated list or to select “other” and then specify. Responses that were submitted in Greek were translated by the project partners. Respondents were then asked to give their top three biodiversity monitoring interests from a pre-populated list with a free text box for additional information. Respondents were then asked to rank biodiversity monitoring needs given in a pre-populated list that represent the 10 most important gaps or opportunities in biological recording. Next, stakeholders were asked to rank how adequately the questionnaire addressed the biological recording gaps in Cyprus. Finally, stakeholders were asked if they wished to be co-authors on the current manuscript. (XLSX) [file pone.0256777.s002.xlsx]

## Sheet: Sheet1
3.1.a. Please give your top three monitoring / recording priorities. These can either be taxonomic specific (e.g monitoring invasive species, birds or butterflies), or environment focused (e.g. monitoring the water levels in the Akrotiri Lake). - Expertise	3.1.b. Please give your top three monitoring / recording priorities. These can either be taxonomic specific (e.g monitoring invasive species, birds or butterflies), or environment focused (e.g. monitoring the water levels in the Akrotiri Lake). - Please feel free to share extra information on your taxa	4. We suggest you make this a two-stage process. please select 'N/A' for the statements that you consider as least important to you, until you are left with 10. We recognise that many people will think that most of the statements are important, but we would like you to leave only your top 10 to help us identify priorities for supporting biological recording.)	4.1.a. Communicate the objectives of monitoring - Please choose your top 10 statements	4.2.a. There is standardised methodology and protocols to ensure consistency - Please choose your top 10 statements	4.3.a. There are suitable field sampling methods that are accurate/efficient - Please choose your top 10 statements	4.4.a. There are sufficient contributors - Please choose your top 10 statements	4.5.a. There are suitable and accessible identification guides - Please choose your top 10 statements	4.6.a. There is national or regional co-ordination - Please choose your top 10 statements	4.7.a. There are data systems (e.g. online) for efficient data capture and storage - Please choose your top 10 statements	4.8.a. There are quality assurance checks undertaken in order to ensure the accuracy of the records - Please choose your top 10 statements	4.9.a. There is appropriate feedback to participants on survey results and findings - Please choose your top 10 statements	4.10.a. There are sufficient contributors with specialist knowledge of their taxa - Please choose your top 10 statements	4.11.a. There are appropriate analytical/statistical approaches to measure trends from monitoring data - Please choose your top 10 statements	4.12.a. There is sustained participation - Please choose your top 10 statements	4.13.a. Mentoring, training and support for contributors is provided - Please choose your top 10 statements	4.14.a. There is access to analytical expertise to measure trends from monitoring data - Please choose your top 10 statements	4.15.a. Change is reported at appropriate intervals - Please choose your top 10 statements	4.16.a. There is a scientific scheme design (such as stratified or randomised site selection) for statistical rigour - Please choose your top 10 statements	4.17.a. There are simple ways for everyone to report widespread/common/easily-identified species - Please choose your top 10 statements	4.18.a. The data from monitoring schemes are widely disseminated - Please choose your top 10 statements	4.19.a. Examples of best practice are identified and shared between schemes and organisations - Please choose your top 10 statements	4.20.a. ‘Important’ or ‘indicator’ species have been identified - Please choose your top 10 statements	4.21.a. There is wide coverage across the country/region, e.g. covering remote and well-populated areas - Please choose your top 10 statements	4.22.a. Recorders collect supplementary data (such as characteristics of the habitat, soil or weather) - Please choose your top 10 statements	4.23.a. There is extra effort on priority species and habitats - Please choose your top 10 statements	4.24.a. There is extra effort on protected areas, e.g. Natura 2000 sites - Please choose your top 10 statements	4.25.a. There are systems for electronically capturing data in the field - Please choose your top 10 statements	4.26.a. Change is reported on an annual basis - Please choose your top 10 statements	4.a. Please add in the box below, any further features/comments that you consider important and we might have missed out.	4.b. Did you think that this questionnaire adequately represents any gaps in biological recording in Cyprus? Please score how useful you think it was from 10 'very useful' to 1 'not useful at all'.
invertebrate insects				1		2		3						4	5	7	6						9			10			extra effort on priority species and habitats coud probably merge with the extra effort in protected areas?	10
other expertise	marine fish		7		5	2	6	3		9	8	1	10						4										Academia not fully involved - not enough scientific effort.	10
plants,invertebrate insects,mammals				8	5		2	4		9		1	10		3										7	6				10
plants,other expertise				4	5	1		2	3			6		7	8	9		10												9
bryophytes,plants,invertebrate insects,amphibians and reptiles	in addition to the four, fish in inland waters and phytbenthos (diatoms) are other priority. These six make up the biota we are monitoring for implementation of the WFD, except the amphibians which we are starting right now to add supplementary to get a better picture about Cyprus inland water ecosystems. Our WFD monitoring in rivers is also starting to cover part of the monitoring for IAS.		1			4			5	6					2	3				7	9						8	10	one of the most important gaps: lack of common understanding and agreement, as a society and within institutions on the high management level, that monitoring change in the ‘state of the environment’ is a prerequisite for proper environmental management and decision making. the value of monitoring data is not properly appreciated and consequently committment to monitoring is low.	8
plants,other expertise	Aquatic invertebrates			7	6	4	8	3	9	2	1	5			10				6											8
birds				2	9			10	3	4		1	5	6	7			2			8									10
non-insect invertebrates,other expertise	Monitoring: 1. Marine invertebrates (in particular Anthozoan, Scleractinian) 2. Ichtyofauna			1	2			8		4		5	7		6							10	9	3						8
birds			1	2		10	4	9			2		8	7									6			5				6
plants,invertebrate insects,amphibians and reptiles,birds,mammals			10	3	9				5	7			6				8					4			1	2				8
invertebrate insects,non-insect invertebrates,amphibians and reptiles,mammals												1			2	4	5	6	7			8	9		10	3				7
plants,invertebrate insects,non-insect invertebrates			1			2	4	8	3	7	10			5	6						9		7						a. How to approach contributors b. There is a need to create a national Biological Records Centre c. Find and sustain funding d. Use same mapping unit	10
invertebrate insects,amphibians and reptiles,mammals			8			1	7	3		9	6	2		5	4										10					6
plants				4		10		1				9	5	2	3			6				7							Long-term financial sustainability of the program to ensure the participation and constancy of the monitoring.	8
invertebrate insects,non-insect invertebrates					10		10	8	8	10	8		10		10	10		10			10	10	10	10		10		8		8
other expertise				10				9							8	7	6	2				4	5	1		3				7
plants,invertebrate insects,non-insect invertebrates			10	1	8		7		3						4		5			6							9	2		8
fungi,plants				1			4	5	6	7		3	8	9	10								2							8
invertebrate insects									1	4		2	5	6		7	8	3				9	10							7
other expertise	Marine taxa			10	1	2		3		4		5		6	7								8					9	Quality assurance and expertise is missing - lack of interest from the local authorities about the quality of monitoring works	8
other expertise	Specialising on marine macroscopic taxa which are missing from the list...		2	3				5	6	9	10	1	7												4			8	Yes finding the funding body :)	8
non-insect invertebrates,other expertise	Marine species, expertise on phytoplankton								1	1				1		1	1			1		1	1	2				1	Even though 10 statements were selected as most important, in the case of marine monitoring most of the statements apply as gaps in monitoring.	10
other expertise	marine			1			2			8	10		9				7	3				4			5	6			/	1
invertebrate insects			6	4	8							2				10	7		5	9		1		3						8
plants,invertebrate insects				1			2	3	4		5		6		7	8										10				10
non-insect invertebrates				2					7	3		1	4	5	6		8			10								9		8
